# Supplementary material for: Low Plasma Choline, High Trimethylamine Oxide, and Altered Phosphatidylcholine Subspecies Are Prevalent in Cystic Fibrosis Patients with Pancreatic Insufficiency
Source: Nutrients. 2025 Feb 28;17(5):868. doi: 10.3390/nu17050868 (PMC11901616; doi:10.3390/nu17050868)
Supplement: Supplementary file 1 [file nutrients-17-00868-s001.zip]

Archive with 1 entries (1 files):
- nutrients-3486294-supplementary.pdf
